# Supplementary material for: Suburban Road Networks to Explore COVID-19 Vulnerability and Severity
Source: Int J Environ Res Public Health. 2022 Feb 11;19(4):2039. doi: 10.3390/ijerph19042039 (PMC8872200; doi:10.3390/ijerph19042039)
Supplement: Supplementary file 1 [file ijerph-19-02039-s001.zip]

Archive with 1 entries (1 files):
- ijerph-1512452-supplementary.pdf
